# Supplementary material for: Glycolysis upregulation is neuroprotective as a compensatory mechanism in ALS
Source: eLife. 2019 Jun 10;8:e45114. doi: 10.7554/eLife.45114 (PMC6557627; doi:10.7554/eLife.45114)
Supplement: Figure 1—source data 1. [file elife-45114-fig1-data1.xlsx]

## Sheet: Explanation
	OrigScale		Values are normalized in terms of raw area counts.
			For a single day run, this is equivalent to the raw data.
	ProNormImpData		Values for each sample are normalized by Bradford protein concentration.
			Each biochemical in OrigScale is then rescaled to set the median equal to 1.
			Lastly, missing values are imputed with the minimum.
	Pathway Heat Map		This is the heat map associated with the statistical analysis of the data.
			Indicates ratios, p- and q-values for each comparison.
			0.55	Green: indicates significant difference (p≤0.05) between the groups shown, metabolite ratio of < 1.00
			0.76	Light Green: narrowly missed statistical cutoff for significance 0.05<p<0.10, metabolite ratio of < 1.00
			1.71	Red: indicates significant difference (p≤0.05) between the groups shown; metabolite ratio of ≥ 1.00
			1.32	Light Red: narrowly missed statistical cutoff for significance 0.05<p<0.10, metabolite ratio of ≥ 1.00
			1.2	Non-colored text and cell: mean values are not significantly different for that comparison

## Sheet: OrigScale
											SAMPLE NAME	UNAZ-00291	UNAZ-00292	UNAZ-00293	UNAZ-00294	UNAZ-00295	UNAZ-00306	UNAZ-00307	UNAZ-00308	UNAZ-00309	UNAZ-00310	UNAZ-00321	UNAZ-00322	UNAZ-00323	UNAZ-00324	UNAZ-00325
											CLIENT IDENTIFIER	W118 RF 1 Green	W118 RF 2 Green	W118 RF 3 Green	W118 RF 4 Green	W118 RF 5 Green	TDP wt RF 1 Yellow	TDP wt RF 2 Yellow	TDP wt RF 3 Yellow	TDP wt RF 4 Yellow	TDP wt RF 5 Yellow	TDP mt RF 1 Red	TDP mt RF 2 Red	TDP mt RF 3 Red	TDP mt RF 4 Red	TDP mt RF 5 Red
											SAMPLE ID	1960220	1960328	1960217	1960311	1960203	1960202	1960310	1960218	1960313	1960190	1960212	1960316	1960197	1960325	1960201
											PARENT SAMPLE ID	1941412	1941416	1941417	1941418	1941419	1941430	1941431	1941432	1941433	1941434	1941445	1941446	1941447	1941448	1941449
											BRADFORD PROTEIN	8.429	8.707	9.235	7.426	8.972	10.927	7.716	9.87	9.454	9.396	9.439	9.482	9.178	9.735	9.367
											LC COLUMN	1	2	2	1	2	1	2	1	1	1	1	2	2	1	2
											RUN DAY	1	2	1	2	1	1	2	1	2	1	1	2	1	2	1
											GENOTYPE	W118	W118	W118	W118	W118	TDP WT	TDP WT	TDP WT	TDP WT	TDP WT	TDP G298S	TDP G298S	TDP G298S	TDP G298S	TDP G298S
											TIME POINT	3rd Instar	3rd Instar	3rd Instar	3rd Instar	3rd Instar	3rd Instar	3rd Instar	3rd Instar	3rd Instar	3rd Instar	3rd Instar	3rd Instar	3rd Instar	3rd Instar	3rd Instar
											TREATMENT	RF	RF	RF	RF	RF	RF	RF	RF	RF	RF	RF	RF	RF	RF	RF
											GROUP NUMBER	1	1	1	1	1	2	2	2	2	2	3	3	3	3	3
BIOCHEMICAL	SUPER PATHWAY	SUB PATHWAY	COMP ID	PLATFORM	CHEMICAL ID	RI	MASS	CAS	PUBCHEM	KEGG	Group HMDB	w1118	w1118	w1118	w1118	w1118	w1118	TDP WT	TDP WT	TDP WT	TDP WT	TDP G298S	TDP G298S	TDP G298S	TDP G298S	TDP G298S
2-phosphoglycerate	Carbohydrate	Glycolysis, Gluconeogenesis, and Pyruvate Metabolism	35629	LC/MS Polar	100000093	4346	184.986	70195-25-4	59	C00631	HMDB03391	.	265258	410983	72405.2	78054.3	70623.6	99665	204388	78440.8	252366	113419	277369	150000	114327	310228
3-phosphoglycerate	Carbohydrate	Glycolysis, Gluconeogenesis, and Pyruvate Metabolism	1414	LC/MS Polar	132	4410	184.986	80731-10-8	724	C00597	HMDB00807	535826	1.62283e+06	1.82872e+06	950192	1.27181e+06	1.52847e+06	1.2553e+06	1.03016e+06	612466	2.54463e+06	1.04124e+06	1.11327e+06	2.92707e+06	1.26624e+06	.
6-phosphogluconate	Carbohydrate	Pentose Phosphate Pathway	15442	LC/MS Neg	100000341	583.9	275.017	921-62-0;53411-70-4	91493	C00345	HMDB01316	955444	1.39957e+06	1.25652e+06	856514	1.45117e+06	907012	772073	893097	743362	665132	851682	1.44398e+06	2.1588e+06	1.13338e+06	1.54605e+06
arabitol	Carbohydrate	Pentose Metabolism	38075	GC/MS	100000012	1687.5	307.1	7643-75-6	94154	C01904	HMDB01851	121199	68827.6	84964.6	147928	137474	119166	95509.4	125107	198146	148388	84832.9	167359	198643	175205	193846
erythronate*	Carbohydrate	Aminosugar Metabolism	33477	GC/MS	100001320	1546.9	292.1	88759-55-1	2781043		HMDB00613	528695	588511	482276	590847	560936	648812	473867	513102	748684	616812	446483	510837	622844	596331	611850
fructose	Carbohydrate	Fructose, Mannose and Galactose Metabolism	48195	LC/MS Polar	878	2022.2	225.062	57-48-7	5984	C00095	HMDB00660	25946778	29665850	30358008	24008490	28928792	36089740	24381608	30368186	35641084	43346924	22430120	39135020	28687286	34366448	36387744
fructose-6-phosphate	Carbohydrate	Glycolysis, Gluconeogenesis, and Pyruvate Metabolism	12021	GC/MS	1232	1994.9	315.1	103213-47-4	69507	C05345	HMDB00124	1.07593e+06	2.60027e+06	3.37642e+06	1.96396e+06	1.56204e+06	1.4936e+06	5.03487e+06	1.81987e+06	3.1119e+06	2.71409e+06	2.87307e+06	4524718	2.588e+06	1.99611e+06	3.6965e+06
galactonate	Carbohydrate	Fructose, Mannose and Galactose Metabolism	27719	LC/MS Polar	100001026	3085	195.051	299-28-5	128869	C00880	HMDB00565	319164672	.	351359072	405570144	366731712	334734048	.	307917216	287917632	312423552	368039360	386121376	346363456	346434976	296636416
galactose 1-phosphate	Carbohydrate	Fructose, Mannose and Galactose Metabolism	15706	LC/MS Polar	100000300	4552	259.022	19046-60-7	123912	C00446	HMDB00645	425717	932384	1.38051e+06	653753	902544	436175	807027	472658	739597	1.09869e+06	1.04048e+06	985353	1.01125e+06	790873	477043
glucosamine-6-phosphate	Carbohydrate	Aminosugar Metabolism	580	LC/MS Polar	290	4521.5	258.038	3616-42-0	439217	C00352	HMDB01254	1.73018e+06	6.42122e+06	8371723	2.86903e+06	3107170	3.43422e+06	5681469	3662137	4.25692e+06	5190489	6826860	6979590	4975408	5822854	7856090
glucose	Carbohydrate	Glycolysis, Gluconeogenesis, and Pyruvate Metabolism	48152	LC/MS Polar	572	2342	225.062	50-99-7	79025	C00031	HMDB00122	1796632832	1926049024	1960215296	1966139776	2032651904	2026563072	1410516352	1843105152	1989053568	1921089408	1956273920	2103018880	2062849024	2093531392	2015822976
glucose 1-phosphate	Carbohydrate	Glycolysis, Gluconeogenesis, and Pyruvate Metabolism	33755	GC/MS	1233	1853	217.1	56401-20-8	65533	C00103	HMDB01586	1656298	4771244	3782251	3.0084e+06	4.68245e+06	3.87164e+06	2923906	2.60896e+06	3.15846e+06	3.7163e+06	2.24209e+06	2734663	4.285e+06	3.84258e+06	4002795
glucose-6-phosphate (G6P)	Carbohydrate	Glycolysis, Gluconeogenesis, and Pyruvate Metabolism	31260	GC/MS	291	2042.7	387.2	103192-55-8	5958	C00668	HMDB01401	2.44101e+06	10331114	10636369	4.46575e+06	4317523	4.12035e+06	13128307	4.77953e+06	7.01991e+06	8.32759e+06	8428657	11326253	8569460	7641782	11937278
glucuronate	Carbohydrate	Aminosugar Metabolism	15443	LC/MS Polar	100000257	3233.3	193.035	207300-70-7	444791	C00191	HMDB00127	27677244	31886928	25121100	28937006	28400136	28514900	23385782	25129988	28751300	25607856	17812584	21610500	18484390	19849394	17432610
glycerate	Carbohydrate	Glycolysis, Gluconeogenesis, and Pyruvate Metabolism	1572	GC/MS	1052	1360.7	189	600-19-1	752	C00258	HMDB00139	566581	410241	246275	841194	644502	707829	475860	552561	1.02205e+06	475219	370428	471088	483753	737211	518023
isomaltose	Carbohydrate	Glycogen Metabolism	39942	GC/MS	100002764	2212.5	204.1	499-40-1	439193	C00252	HMDB02923	44311220	31728866	24402958	47594152	47491568	41520192	15624754	38883568	56032632	33530204	42109400	23423842	39617536	53547016	40586992
lactate	Carbohydrate	Glycolysis, Gluconeogenesis, and Pyruvate Metabolism	527	LC/MS Neg	482	681.6	89.0244	79-33-4	612	C00186	HMDB00190	2697304576	2368377088	2082277632	3000095232	2987243776	2750479616	2394754560	2709672448	2556555008	2751880960	2889110272	2348880128	2847731968	2934129664	2530736640
maltopentaose	Carbohydrate	Glycogen Metabolism	35163	LC/MS Neg	100001447	1080.9	827.267	34620-76-3	13489094	C06218	HMDB12254	12780906	8689197	8458087	11126629	19550920	13707947	7.77929e+06	6713610	20027296	10083977	19140026	18890408	8895459	17619940	18011022
maltose	Carbohydrate	Glycogen Metabolism	15806	GC/MS	913	2142.1	204.1	6363-53-7	10991489	C00208	HMDB00163	174248032	229550560	217051488	177340944	219882592	204995968	171449616	206672704	178159200	186325344	210905712	205043360	224258864	220275056	225046032
maltotetraose	Carbohydrate	Glycogen Metabolism	15910	LC/MS Pos	100000275	960	667.229	34612-38-9	446495	C02052	HMDB01296	19214354	7663917	17116830	4504561	3.65136e+06	11286768	9877299	5210053	23554390	3.81451e+06	6256655	16480413	11740414	16071989	5.36694e+06
maltotriose	Carbohydrate	Glycogen Metabolism	27723	GC/MS	100000276	2368.3	361.2	1109-28-0	439586	C01835	HMDB01262	7.23398e+06	10299692	13619615	7.94351e+06	8971759	9830569	12035291	12844528	7.70538e+06	10558783	6731253	9609001	11172542	9321267	13039265
mannose	Carbohydrate	Fructose, Mannose and Galactose Metabolism	584	GC/MS	803	1753.5	204	3458-28-4	18950	C00159	HMDB00169	18975274	20600798	16374800	19987572	35703052	23250194	17636332	18524508	23594896	20234670	24794640	19692042	25994490	25437774	24924188
mannose-6-phosphate	Carbohydrate	Fructose, Mannose and Galactose Metabolism	1470	GC/MS	294	2035.9	387.2	70442-25-0;104872-94-8	439198	C00275	HMDB01078	589647	1.3445e+06	1.9826e+06	808686	987701	884597	2.07937e+06	1019504	1.30937e+06	1.53237e+06	1.52547e+06	1.74077e+06	1.67465e+06	1.44713e+06	2.18737e+06
N6-carboxymethyllysine	Carbohydrate	Advanced Glycation End-product	36713	LC/MS Pos	100001768	639	205.118	5746-04-03				8741926	8742880	10701431	9686197	7.95761e+06	7545036	10629803	7813066	9874721	9399088	9815028	10320664	9309676	8518632	9116633
N-acetylglucosamine	Carbohydrate	Aminosugar Metabolism	15095	GC/MS	100000281	1903.3	245	7512-17-6	24139	C00140	HMDB00215	3.88268e+06	2445745	2.45982e+06	4343724	5376220	3.06962e+06	2661441	3.13835e+06	3.91746e+06	2836788	3.24182e+06	3.04054e+06	3.21615e+06	3565453	3.48194e+06
N-acetyl-glucosamine 1-phosphate	Carbohydrate	Aminosugar Metabolism	15741	LC/MS Polar	1212	4052	300.049	31281-59-1	440364	C04256	HMDB01367	257761	326723	276336	202182	218442	204476	122218	186478	156174	438059	278640	325779	333033	279424	286848
N-acetylglucosamine 6-phosphate	Carbohydrate	Aminosugar Metabolism	15107	LC/MS Polar	1213	4114	300.049	102029-88-9	439219	C00357	HMDB02817	3.47525e+06	4.51687e+06	5246410	3178112	4549123	3.03112e+06	2308766	3844036	2.57222e+06	3.82884e+06	4.15601e+06	4.01967e+06	3.72167e+06	3.67895e+06	3645562
phosphoenolpyruvate (PEP)	Carbohydrate	Glycolysis, Gluconeogenesis, and Pyruvate Metabolism	597	LC/MS Polar	463	4212	166.975	10526-80-4	1005	C00074	HMDB00263	.	82643.8	113391	.	51798	220862	142481	108337	87854	484412	179507	470992	386354	333262	326402
pyruvate	Carbohydrate	Glycolysis, Gluconeogenesis, and Pyruvate Metabolism	22250	LC/MS Polar	823	2650	175.025	127-17-3	1060	C00022	HMDB00243	119239704	99078960	67153456	171319856	124480088	290752288	108865128	255086176	285168608	186626528	186413776	179702800	233190512	229419872	224975504
ribitol	Carbohydrate	Pentose Metabolism	15772	GC/MS	100000406	1692.4	217	488-81-3	6912	C00474	HMDB00508	1.92718e+06	1.30178e+06	2.0343e+06	3469736	4.06089e+06	1.98218e+06	1.44926e+06	1.19231e+06	2551899	1.54715e+06	1.70344e+06	1.61025e+06	1.58369e+06	2.04815e+06	1.36121e+06
ribonate	Carbohydrate	Pentose Metabolism	27731	LC/MS Polar	100001007	2425	165.04	5336-08-03	5460677			24459146	29943274	29281318	30032678	34445644	39038480	20129096	35807588	35487988	28302510	30623144	38797268	31748694	37439840	30102924
ribose	Carbohydrate	Pentose Metabolism	12083	GC/MS	914	1652	204	50-69-1	5779	C00121	HMDB00283	5.30102e+06	4.23319e+06	3.26468e+06	7.39143e+06	5.66025e+06	7427133	7408274	6.31696e+06	9093380	7294364	4912187	4262116	5.60963e+06	6114341	5297622
ribulose	Carbohydrate	Pentose Metabolism	35855	GC/MS	100000147	1662	306.1	488-84-6	151261	C00309	HMDB00621	1.40339e+06	798487	1.92779e+06	3.69354e+06	2.39676e+06	3203181	2.03272e+06	2.42992e+06	3.29542e+06	2283061	1.92044e+06	2.2395e+06	2.38013e+06	2.22814e+06	1.74828e+06
ribulose/xylulose 5-phosphate	Carbohydrate	Pentose Phosphate Pathway	37288	GC/MS	100002179	1935	357.2			C00199		1319536	1.03297e+06	2.45048e+06	1.23467e+06	1.59383e+06	822668	1.57201e+06	1.46416e+06	1.08691e+06	1.46643e+06	1.17456e+06	1.01925e+06	828462	650776	1.1474e+06
sedoheptulose-7-phosphate	Carbohydrate	Pentose Phosphate Pathway	35649	LC/MS Neg	100001628	599.6	289.033	2646-35-7	616	C05382	HMDB01068	5.49055e+06	10830877	15801529	5.73433e+06	8919040	10573071	13661624	10807236	8869280	13856046	11233755	26973014	25760324	30078986	26558860
sorbitol	Carbohydrate	Fructose, Mannose and Galactose Metabolism	15053	GC/MS	506	1843	319.1	6706-59-8	5780	C00794	HMDB00247	3582323	3587125	3.61454e+06	4.38252e+06	4.48661e+06	3491825	2732465	3320201	3076972	4819466	2.91129e+06	2976441	3.38642e+06	4.68826e+06	3.81619e+06
sorbose	Carbohydrate	Fructose, Mannose and Galactose Metabolism	563	GC/MS	220	1800.9	437.1	87-79-6	441484	C00247	HMDB01266	346926	452215	363901	433084	462939	473543	532766	423161	591537	600650	396171	478027	463415	653942	558626
threitol	Carbohydrate	Pentose Metabolism	35854	GC/MS	100001419	1513	217.1	2418-52-2	169019	C16884	HMDB04136	291088	453426	394699	414728	578971	1.14759e+06	372665	368329	1.02391e+06	474199	1.33511e+06	487341	757361	1.44277e+06	1.13697e+06
trehalose	Carbohydrate	Disaccharides and Oligosaccharides	15573	GC/MS	915	2174.9	361.2	6138-23-4	7427	C01083	HMDB00975	406924992	497720832	579386496	351829024	406007840	539228608	679162432	563550784	520894720	522526048	476433984	502000544	506192160	501436704	571395264
UDP-glucuronate	Carbohydrate	Nucleotide Sugar	2763	LC/MS Neg	1097	588	579.027	28053-08-9;63700-19-6	17473	C00167	HMDB00935	268082	445354	328464	318496	349627	428744	170896	317725	321109	343218	310207	482180	272556	255676	290685
UDP-N-acetylglucosamine	Carbohydrate	Nucleotide Sugar	35162	LC/MS Polar	1249	3708.7	606.074	91183-98-1	445675	C00043	HMDB00290	9040606	14022360	17922508	8.25807e+06	10733897	10102014	8404928	11780153	8771354	10771864	11169764	12397688	10704500	10376748	11329888
xylitol	Carbohydrate	Pentose Metabolism	4966	GC/MS	543	1677.6	307.2	87-99-0	6912	C00379	HMDB02917	5704660	5729141	6334436	5680179	6.27975e+06	5.77464e+06	5.36262e+06	6078486	5.35888e+06	6.45677e+06	4.22837e+06	5.99689e+06	5.67641e+06	5734025	6357431
xylonate	Carbohydrate	Pentose Metabolism	35638	GC/MS	100001627	1722	292	73686-31-7	6602431	C05411	HMDB60256	422518	446000	569849	538489	612047	652000	30781.4	604571	286170	622885	478868	876775	615535	620791	592721
xylose	Carbohydrate	Pentose Metabolism	15835	GC/MS	826	1723.9	204	609-06-3	135191	C00181	HMDB00098	171736	185928	160608	326953	268073	289846	233388	.	294445	.	209155	.	190595	.	233973

## Sheet: ProNormImpData
											SAMPLE NAME	UNAZ-00291	UNAZ-00292	UNAZ-00293	UNAZ-00294	UNAZ-00295	UNAZ-00306	UNAZ-00307	UNAZ-00308	UNAZ-00309	UNAZ-00310	UNAZ-00321	UNAZ-00322	UNAZ-00323	UNAZ-00324	UNAZ-00325
											CLIENT IDENTIFIER	W118 RF 1 Green	W118 RF 2 Green	W118 RF 3 Green	W118 RF 4 Green	W118 RF 5 Green	TDP wt RF 1 Yellow	TDP wt RF 2 Yellow	TDP wt RF 3 Yellow	TDP wt RF 4 Yellow	TDP wt RF 5 Yellow	TDP mt RF 1 Red	TDP mt RF 2 Red	TDP mt RF 3 Red	TDP mt RF 4 Red	TDP mt RF 5 Red
											SAMPLE ID	1960220	1960328	1960217	1960311	1960203	1960202	1960310	1960218	1960313	1960190	1960212	1960316	1960197	1960325	1960201
											PARENT SAMPLE ID	1941412	1941416	1941417	1941418	1941419	1941430	1941431	1941432	1941433	1941434	1941445	1941446	1941447	1941448	1941449
											BRADFORD PROTEIN	8.429	8.707	9.235	7.426	8.972	10.927	7.716	9.87	9.454	9.396	9.439	9.482	9.178	9.735	9.367
											LC COLUMN	1	2	2	1	2	1	2	1	1	1	1	2	2	1	2
											RUN DAY	1	2	1	2	1	1	2	1	2	1	1	2	1	2	1
											GENOTYPE	W118	W118	W118	W118	W118	TDP WT	TDP WT	TDP WT	TDP WT	TDP WT	TDP MUT	TDP MUT	TDP MUT	TDP MUT	TDP MUT
											TIME POINT	3rd Instar	3rd Instar	3rd Instar	3rd Instar	3rd Instar	3rd Instar	3rd Instar	3rd Instar	3rd Instar	3rd Instar	3rd Instar	3rd Instar	3rd Instar	3rd Instar	3rd Instar
											TREATMENT	RF	RF	RF	RF	RF	RF	RF	RF	RF	RF	RF	RF	RF	RF	RF
											GROUP NUMBER	1	1	1	1	1	2	2	2	2	2	3	3	3	3	3
BIOCHEMICAL	SUPER PATHWAY	SUB PATHWAY	COMP ID	PLATFORM	CHEMICAL ID	RI	MASS	CAS	PUBCHEM	KEGG	Group HMDB	w1118	w1118	w1118	w1118	w1118	TDP WT	TDP WT	TDP WT	TDP WT	TDP WT	TDP G298S	TDP G298S	TDP G298S	TDP G298S	TDP G298S
2-phosphoglycerate	Carbohydrate	Glycolysis, Gluconeogenesis, and Pyruvate Metabolism	35629	LC/MS Polar	100000093	4346	184.986	70195-25-4	59	C00631	HMDB03391	0.2227	1.7038	2.4889	0.5453	0.4866	0.3615	0.7224	1.1581	0.464	1.5021	0.672	1.636	0.914	0.6568	1.8523
3-phosphoglycerate	Carbohydrate	Glycolysis, Gluconeogenesis, and Pyruvate Metabolism	1414	LC/MS Polar	132	4410	184.986	80731-10-8	724	C00597	HMDB00807	0.5575	1.6345	1.7366	1.1221	1.2431	1.2267	1.4267	0.9153	0.5681	2.375	0.9674	1.0296	2.7969	1.1407	0.2104
6-phosphogluconate	Carbohydrate	Pentose Phosphate Pathway	15442	LC/MS Neg	100000341	583.9	275.017	921-62-0;53411-70-4	91493	C00345	HMDB01316	0.9736	1.3807	1.1687	0.9907	1.3893	0.713	0.8595	0.7772	0.6754	0.608	0.775	1.308	2.0203	1	1.4177
arabitol	Carbohydrate	Pentose Metabolism	38075	GC/MS	100000012	1687.5	307.1	7643-75-6	94154	C01904	HMDB01851	0.923	0.5074	0.5906	1.2787	0.9835	0.7	0.7945	0.8136	1.3453	1.0137	0.5769	1.133	1.3893	1.1552	1.3284
erythronate*	Carbohydrate	Aminosugar Metabolism	33477	GC/MS	100001320	1546.9	292.1	88759-55-1	2781043		HMDB00613	1.0121	1.0907	0.8427	1.2839	1.0088	0.9581	0.991	0.8389	1.2779	1.0593	0.7633	0.8693	1.095	0.9884	1.054
galactonate	Carbohydrate	Fructose, Mannose and Galactose Metabolism	27719	LC/MS Polar	100001026	3085	195.051	299-28-5	128869	C00880	HMDB00565	1.0034	0.6203	1.0082	1.4472	1.0831	0.8117	0.6203	0.8267	0.807	0.8811	1.0332	1.079	1	0.943	0.8392
galactose 1-phosphate	Carbohydrate	Fructose, Mannose and Galactose Metabolism	15706	LC/MS Polar	100000300	4552	259.022	19046-60-7	123912	C00446	HMDB00645	0.6045	1.2817	1.7893	1.0537	1.2041	0.4778	1.2519	0.5732	0.9364	1.3996	1.3194	1.2438	1.3188	0.9724	0.6096
glucosamine-6-phosphate	Carbohydrate	Aminosugar Metabolism	580	LC/MS Polar	290	4521.5	258.038	3616-42-0	439217	C00352	HMDB01254	0.3717	1.3355	1.6416	0.6996	0.6271	0.5691	1.3334	0.6719	0.8154	1.0003	1.3097	1.333	0.9817	1.0831	1.5188
glucose	Carbohydrate	Glycolysis, Gluconeogenesis, and Pyruvate Metabolism	48152	LC/MS Polar	572	2342	225.062	50-99-7	79025	C00031	HMDB00122	1.0041	1.042	0.9999	1.2472	1.0672	0.8736	0.8611	0.8796	0.9911	0.9631	0.9763	1.0448	1.0587	1.013	1.0137
glucose 1-phosphate	Carbohydrate	Glycolysis, Gluconeogenesis, and Pyruvate Metabolism	33755	GC/MS	1233	1853	217.1	56401-20-8	65533	C00103	HMDB01586	0.5769	1.6089	1.2025	1.1894	1.5323	1.0403	1.1126	0.7761	0.9809	1.1613	0.6974	0.8468	1.3708	1.1589	1.2547
glucose-6-phosphate (G6P)	Carbohydrate	Glycolysis, Gluconeogenesis, and Pyruvate Metabolism	31260	GC/MS	291	2042.7	387.2	103192-55-8	5958	C00668	HMDB01401	0.3802	1.5577	1.512	0.7895	0.6318	0.495	2.2337	0.6357	0.9748	1.1635	1.1723	1.5681	1.2258	1.0305	1.673
glucuronate	Carbohydrate	Aminosugar Metabolism	15443	LC/MS Polar	100000257	3233.3	193.035	207300-70-7	444791	C00191	HMDB00127	1.2484	1.3924	1.0342	1.4815	1.2035	0.9921	1.1523	0.968	1.1562	1.0362	0.7175	0.8665	0.7657	0.7752	0.7076
glycerate	Carbohydrate	Glycolysis, Gluconeogenesis, and Pyruvate Metabolism	1572	GC/MS	1052	1360.7	189	600-19-1	752	C00258	HMDB00139	1.1894	0.8337	0.4719	2.0043	1.271	1.1462	1.0912	0.9906	1.9129	0.8949	0.6944	0.8791	0.9326	1.3399	0.9785
isomaltose	Carbohydrate	Glycogen Metabolism	39942	GC/MS	100002764	2212.5	204.1	499-40-1	439193	C00252	HMDB02923	1.1784	0.8168	0.5923	1.4366	1.1865	0.8517	0.4539	0.8831	1.3285	0.7999	1	0.5537	0.9676	1.233	0.9713
lactate	Carbohydrate	Glycolysis, Gluconeogenesis, and Pyruvate Metabolism	527	LC/MS Neg	482	681.6	89.0244	79-33-4	612	C00186	HMDB00190	1.1937	1.0146	0.8411	1.507	1.242	0.9389	1.1577	1.0241	1.0087	1.0925	1.1417	0.924	1.1574	1.1243	1.0078
maltopentaose	Carbohydrate	Glycogen Metabolism	35163	LC/MS Neg	100001447	1080.9	827.267	34620-76-3	13489094	C06218	HMDB12254	1.0696	0.704	0.6461	1.057	1.5372	0.885	0.7112	0.4798	1.4944	0.7571	1.4304	1.4054	0.6837	1.2768	1.3564
maltose	Carbohydrate	Glycogen Metabolism	15806	GC/MS	913	2142.1	204.1	6363-53-7	10991489	C00208	HMDB00163	0.9304	1.1865	1.0577	1.0748	1.103	0.8443	1	0.9424	0.8481	0.8925	1.0056	0.9732	1.0997	1.0183	1.0813
maltotetraose	Carbohydrate	Glycogen Metabolism	15910	LC/MS Pos	100000275	960	667.229	34612-38-9	446495	C02052	HMDB01296	1.962	0.7576	1.5952	0.5221	0.3503	0.889	1.1018	0.4543	2.1444	0.3494	0.5705	1.4959	1.101	1.4209	0.4931
maltotriose	Carbohydrate	Glycogen Metabolism	27723	GC/MS	100000276	2368.3	361.2	1109-28-0	439586	C01835	HMDB01262	0.8665	1.1943	1.4889	1.08	1.0096	0.9083	1.5748	1.3139	0.8229	1.1345	0.72	1.0231	1.229	0.9667	1.4054
mannose	Carbohydrate	Fructose, Mannose and Galactose Metabolism	584	GC/MS	803	1753.5	204	3458-28-4	18950	C00159	HMDB00169	0.9515	1	0.7494	1.1376	1.6819	0.8993	0.9661	0.7933	1.0548	0.9102	1.1102	0.8778	1.1971	1.1044	1.1246
mannose-6-phosphate	Carbohydrate	Fructose, Mannose and Galactose Metabolism	1470	GC/MS	294	2035.9	387.2	70442-25-0;104872-94-8	439198	C00275	HMDB01078	0.5051	1.1149	1.5501	0.7863	0.7949	0.5845	1.9458	0.7458	1	1.1775	1.1669	1.3256	1.3174	1.0733	1.6861
N6-carboxymethyllysine	Carbohydrate	Advanced Glycation End-product	36713	LC/MS Pos	100001768	639	205.118	5746-04-03				1.0968	1.0619	1.2255	1.3795	0.938	0.7302	1.4569	0.8372	1.1046	1.0579	1.0997	1.1511	1.0727	0.9254	1.0293
N-acetylglucosamine	Carbohydrate	Aminosugar Metabolism	15095	GC/MS	100000281	1903.3	245	7512-17-6	24139	C00140	HMDB00215	1.2937	0.7889	0.7481	1.6429	1.683	0.789	0.9688	0.8931	1.1638	0.848	0.9646	0.9006	0.9842	1.0287	1.044
N-acetyl-glucosamine 1-phosphate	Carbohydrate	Aminosugar Metabolism	15741	LC/MS Polar	1212	4052	300.049	31281-59-1	440364	C04256	HMDB01367	1.0033	1.2312	0.9818	0.8933	0.7988	0.614	0.5197	0.6199	0.542	1.5296	0.9685	1.1273	1.1905	0.9417	1.0047
N-acetylglucosamine 6-phosphate	Carbohydrate	Aminosugar Metabolism	15107	LC/MS Polar	1213	4114	300.049	102029-88-9	439219	C00357	HMDB02817	1.0388	1.307	1.4313	1.0782	1.2774	0.6989	0.7539	0.9812	0.6855	1.0267	1.1093	1.0681	1.0216	0.9521	0.9805
phosphoenolpyruvate (PEP)	Carbohydrate	Glycolysis, Gluconeogenesis, and Pyruvate Metabolism	597	LC/MS Polar	463	4212	166.975	10526-80-4	1005	C00074	HMDB00263	0.1781	0.557	0.7205	0.1781	0.3388	1.1861	1.0836	0.6441	0.5453	3.0253	1.116	2.9148	2.4702	2.0088	2.0448
pyruvate	Carbohydrate	Glycolysis, Gluconeogenesis, and Pyruvate Metabolism	22250	LC/MS Polar	823	2650	175.025	127-17-3	1060	C00022	HMDB00243	0.6759	0.5437	0.3474	1.1022	0.6629	1.2712	0.6741	1.2347	1.4411	0.9489	0.9435	0.9054	1.2139	1.1259	1.1475
ribitol	Carbohydrate	Pentose Metabolism	15772	GC/MS	100000406	1692.4	217	488-81-3	6912	C00474	HMDB00508	1.1536	0.7544	1.1114	2.3575	2.2837	0.9153	0.9477	0.6095	1.3619	0.8308	0.9105	0.8568	0.8706	1.0615	0.7332
ribonate	Carbohydrate	Pentose Metabolism	27731	LC/MS Polar	100001007	2425	165.04	5336-08-03	5460677			0.7571	0.8972	0.8272	1.0551	1.0016	0.9321	0.6806	0.9465	0.9793	0.7859	0.8464	1.0675	0.9025	1.0034	0.8385
ribose	Carbohydrate	Pentose Metabolism	12083	GC/MS	914	1652	204	50-69-1	5779	C00121	HMDB00283	1.0013	0.7741	0.5628	1.5847	1.0045	1.0822	1.5287	1.019	1.5314	1.236	0.8286	0.7157	0.9731	1	0.9005
ribulose	Carbohydrate	Pentose Metabolism	35855	GC/MS	100000147	1662	306.1	488-84-6	151261	C00309	HMDB00621	0.6763	0.3725	0.8479	2.0203	1.0851	1.1907	1.0701	1	1.4159	0.987	0.8264	0.9593	1.0534	0.9297	0.7581
ribulose/xylulose 5-phosphate	Carbohydrate	Pentose Phosphate Pathway	37288	GC/MS	100002179	1935	357.2			C00199		1.3739	1.0412	2.3288	1.4592	1.5591	0.6608	1.7881	1.302	1.009	1.3698	1.0921	0.9434	0.7922	0.5867	1.0751
sedoheptulose-7-phosphate	Carbohydrate	Pentose Phosphate Pathway	35649	LC/MS Neg	100001628	599.6	289.033	2646-35-7	616	C05382	HMDB01068	0.5763	1.1006	1.5139	0.6832	0.8795	0.8561	1.5665	0.9688	0.83	1.3047	1.053	2.5169	2.4833	2.7337	2.5086
sorbitol	Carbohydrate	Fructose, Mannose and Galactose Metabolism	15053	GC/MS	506	1843	319.1	6706-59-8	5780	C00794	HMDB00247	1.0807	1.0476	0.9952	1.5007	1.2716	0.8126	0.9005	0.8554	0.8276	1.3043	0.7843	0.7982	0.9382	1.2246	1.036
sorbose	Carbohydrate	Fructose, Mannose and Galactose Metabolism	563	GC/MS	220	1800.9	437.1	87-79-6	441484	C00247	HMDB01266	0.8164	1.0302	0.7816	1.1568	1.0235	0.8596	1.3696	0.8504	1.2411	1.268	0.8325	1	1.0015	1.3324	1.183
threitol	Carbohydrate	Pentose Metabolism	35854	GC/MS	100001419	1513	217.1	2418-52-2	169019	C16884	HMDB04136	0.5211	0.7858	0.6449	0.8427	0.9737	1.5847	0.7288	0.5631	1.6342	0.7615	2.1343	0.7755	1.2451	2.2362	1.8315
UDP-glucuronate	Carbohydrate	Nucleotide Sugar	2763	LC/MS Neg	1097	588	579.027	28053-08-9;63700-19-6	17473	C00167	HMDB00935	0.9569	1.5389	1.0701	1.2904	1.1724	1.1805	0.6663	0.9685	1.0219	1.099	0.9888	1.5299	0.8934	0.7902	0.9336
UDP-N-acetylglucosamine	Carbohydrate	Nucleotide Sugar	35162	LC/MS Polar	1249	3708.7	606.074	91183-98-1	445675	C00043	HMDB00290	0.9401	1.4115	1.701	0.9747	1.0486	0.8103	0.9547	1.0461	0.8132	1.0048	1.0372	1.146	1.0222	0.9342	1.0601
xylitol	Carbohydrate	Pentose Metabolism	4966	GC/MS	543	1677.6	307.2	87-99-0	6912	C00379	HMDB02917	1.1045	1.0738	1.1194	1.2483	1.1422	0.8624	1.1342	1.005	0.925	1.1214	0.7311	1.0321	1.0093	0.9612	1.1076
xylonate	Carbohydrate	Pentose Metabolism	35638	GC/MS	100001627	1722	292	73686-31-7	6602431	C05411	HMDB60256	0.7561	0.7727	0.9308	1.0938	1.029	0.9001	0.0602	0.924	0.4566	1	0.7653	1.3948	1.0117	0.9619	0.9545
xylose	Carbohydrate	Pentose Metabolism	15835	GC/MS	826	1723.9	204	609-06-3	135191	C00181	HMDB00098	0.8157	0.8549	0.6963	1.7626	1.1962	1.0619	1.2109	0.6325	1.2469	0.6325	0.8871	0.6325	0.8314	0.6325	1

## Sheet: PathHeatmap
									TDP WT RF	TDP MUT RF	TDP MUT RF		TDP WT RF		TDP MUT RF		TDP MUT RF		Super Pathway	Sub Pathway	Chemical ID	CAS	RI	Mass
													W1118		W1118		W1118
Super Pathway	Sub Pathway	Biochemical Name	Platform	Comp ID	KEGG	HMDB	PUBCHEM	X	W1118	W1118	W1118	X	p-value		p-value		p-value
Carbohydrate	Glycolysis, Gluconeogenesis, and Pyruvate Metabolism	glucose	LC/MS polar	48152	C00031	HMDB00122	79025		0.85	0.95	1.12		0.0003		0.2562		0.0071		Carbohydrate	Glycolysis, Gluconeogenesis, and Pyruvate Metabolism	572	50-99-7	2342	225.062
		glucose-6-phosphate (G6P)	GC/MS	31260	C00668	HMDB01401	5958		1.13	1.37	1.21		0.697		0.1516		0.2906		Carbohydrate	Glycolysis, Gluconeogenesis, and Pyruvate Metabolism	291	103192-55-8	2042.7	387.2
		glucose 1-phosphate	GC/MS	33755	C00103	HMDB01586	65533		0.83	0.87	1.05		0.4723		0.5666		0.8831		Carbohydrate	Glycolysis, Gluconeogenesis, and Pyruvate Metabolism	1233	56401-20-8	1853	217.1
		fructose-6-phosphate	GC/MS	12021	C05345	HMDB00124	69507		1.29	1.35	1.04		0.5165		0.235		0.5839		Carbohydrate	Glycolysis, Gluconeogenesis, and Pyruvate Metabolism	1232	103213-47-4	1994.9	315.1
		2-phosphoglycerate	LC/MS polar	35629	C00631	HMDB03391	59		0.77	1.05	1.36		0.9454		0.5316		0.4881		Carbohydrate	Glycolysis, Gluconeogenesis, and Pyruvate Metabolism	100000093	70195-25-4	4346	184.986
		3-phosphoglycerate	LC/MS polar	1414	C00597	HMDB00807	724		1.03	0.98	0.94		0.9916		0.5479		0.5549		Carbohydrate	Glycolysis, Gluconeogenesis, and Pyruvate Metabolism	132	80731-10-8	4410	184.986
		phosphoenolpyruvate (PEP)	LC/MS polar	597	C00074	HMDB00263	1005		3.29	5.35	1.63		0.0343		0.0016		0.2314		Carbohydrate	Glycolysis, Gluconeogenesis, and Pyruvate Metabolism	463	10526-80-4	4212	166.975
		pyruvate	LC/MS polar	22250	C00022	HMDB00243	1060		1.67	1.6	0.96		0.0072		0.0089		0.9368		Carbohydrate	Glycolysis, Gluconeogenesis, and Pyruvate Metabolism	823	127-17-3	2650	175.025
		lactate	LC/MS neg	527	C00186	HMDB00190	612		0.9	0.92	1.03		0.2946		0.4443		0.7734		Carbohydrate	Glycolysis, Gluconeogenesis, and Pyruvate Metabolism	482	79-33-4	681.6	89.0244
		glycerate	GC/MS	1572	C00258	HMDB00139	752		1.05	0.84	0.8		0.5279		0.6078		0.2556		Carbohydrate	Glycolysis, Gluconeogenesis, and Pyruvate Metabolism	1052	600-19-1	1360.7	189
	Pentose Phosphate Pathway	6-phosphogluconate	LC/MS neg	15442	C00345	HMDB01316	91493		0.62	1.1	1.79		0.0174		0.7614		0.0082		Carbohydrate	Pentose Phosphate Pathway	100000341	921-62-0;53411-70-4	583.9	275.017
		sedoheptulose-7-phosphate	LC/MS neg	35649	C05382	HMDB01068	616		1.16	2.38	2.04		0.5718		0.0084		0.0328		Carbohydrate	Pentose Phosphate Pathway	100001628	2646-35-7	599.6	289.033
		ribulose/xylulose 5-phosphate	GC/MS	37288	C00199				0.79	0.58	0.73		0.211		0.0107		0.164		Carbohydrate	Pentose Phosphate Pathway	100002179		1935	357.2
	Pentose Metabolism	ribulose	GC/MS	35855	C00309	HMDB00621	151261		1.13	0.91	0.8		0.1944		0.8221		0.2805		Carbohydrate	Pentose Metabolism	100000147	488-84-6	1662	306.1
		ribose	GC/MS	12083	C00121	HMDB00283	5779		1.3	0.9	0.69		0.0543		0.7074		0.0234		Carbohydrate	Pentose Metabolism	914	50-69-1	1652	204
		ribitol	GC/MS	15772	C00474	HMDB00508	6912		0.61	0.58	0.95		0.0433		0.0332		0.9055		Carbohydrate	Pentose Metabolism	100000406	488-81-3	1692.4	217
		ribonate	LC/MS polar	27731			5460677		0.95	1.03	1.08		0.6298		0.7813		0.4488		Carbohydrate	Pentose Metabolism	100001007	5336-08-03	2425	165.04
		xylonate	GC/MS	35638	C05411	HMDB60256	6602431		0.73	1.11	1.52		0.0615		0.7787		0.0333		Carbohydrate	Pentose Metabolism	100001627	73686-31-7	1722	292
		xylose	GC/MS	15835	C00181	HMDB00098	135191		0.9	0.75	0.83		0.6029		0.171		0.389		Carbohydrate	Pentose Metabolism	826	609-06-3	1723.9	204
		xylitol	GC/MS	4966	C00379	HMDB02917	6912		0.89	0.85	0.96		0.1002		0.0266		0.5354		Carbohydrate	Pentose Metabolism	543	87-99-0	1677.6	307.2
		threitol	GC/MS	35854	C16884	HMDB04136	169019		1.4	2.18	1.56		0.4369		0.0355		0.1704		Carbohydrate	Pentose Metabolism	100001419	2418-52-2	1513	217.1
		arabitol	GC/MS	38075	C01904	HMDB01851	94154		1.09	1.3	1.2		0.5878		0.194		0.4425		Carbohydrate	Pentose Metabolism	100000012	7643-75-6	1687.5	307.1
	Glycogen Metabolism	maltopentaose	LC/MS neg	35163	C06218	HMDB12254	13489094		0.86	1.23	1.42		0.4789		0.3532		0.1064		Carbohydrate	Glycogen Metabolism	100001447	34620-76-3	1080.9	827.267
		maltotetraose	LC/MS pos	15910	C02052	HMDB01296	446495		0.95	0.98	1.03		0.8841		0.8168		0.706		Carbohydrate	Glycogen Metabolism	100000275	34612-38-9	960	667.229
		maltotriose	GC/MS	27723	C01835	HMDB01262	439586		1.02	0.95	0.93		0.9606		0.7228		0.6862		Carbohydrate	Glycogen Metabolism	100000276	1109-28-0	2368.3	361.2
		maltose	GC/MS	15806	C00208	HMDB00163	10991489		0.85	0.97	1.14		0.0094		0.6114		0.0318		Carbohydrate	Glycogen Metabolism	913	6363-53-7	2142.1	204.1
		isomaltose	GC/MS	39942	C00252	HMDB02923	439193		0.83	0.91	1.09		0.2842		0.6496		0.5333		Carbohydrate	Glycogen Metabolism	100002764	499-40-1	2212.5	204.1
	Disaccharides and Oligosaccharides	trehalose	GC/MS	15573	C01083	HMDB00975	7427		1.17	1.04	0.89		0.1078		0.6138		0.2618		Carbohydrate	Disaccharides and Oligosaccharides	915	6138-23-4	2174.9	361.2
	Fructose, Mannose and Galactose Metabolism	fructose	LC/MS polar	48195	C00095	HMDB00660	5984		1.1	1.05	0.95		0.4677		0.7955		0.6391		Carbohydrate	Fructose, Mannose and Galactose Metabolism	878	57-48-7	2022.2	225.062
		sorbose	GC/MS	563	C00247	HMDB01266	441484		1.16	1.11	0.96		0.3647		0.4997		0.8147		Carbohydrate	Fructose, Mannose and Galactose Metabolism	220	87-79-6	1800.9	437.1
		sorbitol	GC/MS	15053	C00794	HMDB00247	5780		0.8	0.81	1.02		0.0935		0.1236		0.885		Carbohydrate	Fructose, Mannose and Galactose Metabolism	506	6706-59-8	1843	319.1
		mannose	GC/MS	584	C00159	HMDB00169	18950		0.84	0.98	1.17		0.297		0.9304		0.2593		Carbohydrate	Fructose, Mannose and Galactose Metabolism	803	3458-28-4	1753.5	204
		mannose-6-phosphate	GC/MS	1470	C00275	HMDB01078	439198		1.15	1.38	1.2		0.6242		0.1272		0.293		Carbohydrate	Fructose, Mannose and Galactose Metabolism	294	70442-25-0;104872-94-8	2035.9	387.2
		galactose 1-phosphate	LC/MS polar	15706	C00446	HMDB00645	123912		0.78	0.92	1.18		0.3283		0.82		0.4511		Carbohydrate	Fructose, Mannose and Galactose Metabolism	100000300	19046-60-7	4552	259.022
		galactonate	LC/MS polar	27719	C00880	HMDB00565	128869		0.76	0.95	1.24		0.0366		0.8452		0.0561		Carbohydrate	Fructose, Mannose and Galactose Metabolism	100001026	299-28-5	3085	195.051
	Nucleotide Sugar	UDP-glucuronate	LC/MS neg	2763	C00167	HMDB00935	17473		0.82	0.85	1.04		0.4406		0.5114		0.9079		Carbohydrate	Nucleotide Sugar	1097	28053-08-9;63700-19-6	588	579.027
		UDP-N-acetylglucosamine	LC/MS polar	35162	C00043	HMDB00290	445675		0.76	0.86	1.12		0.0224		0.2222		0.2605		Carbohydrate	Nucleotide Sugar	1249	91183-98-1	3708.7	606.074
	Aminosugar Metabolism	glucosamine-6-phosphate	LC/MS polar	580	C00352	HMDB01254	439217		0.94	1.33	1.42		0.911		0.1329		0.1628		Carbohydrate	Aminosugar Metabolism	290	3616-42-0	4521.5	258.038
		glucuronate	LC/MS polar	15443	C00191	HMDB00127	444791		0.83	0.6	0.72		0.007		1.1811e-09		6.731e-06		Carbohydrate	Aminosugar Metabolism	100000257	207300-70-7	3233.3	193.035
		N-acetylglucosamine	GC/MS	15095	C00140	HMDB00215	24139		0.76	0.8	1.06		0.0519		0.1516		0.589		Carbohydrate	Aminosugar Metabolism	100000281	7512-17-6	1903.3	245
		N-acetylglucosamine 6-phosphate	LC/MS polar	15107	C00357	HMDB02817	439219		0.68	0.84	1.24		2.241e-05		0.0424		0.0089		Carbohydrate	Aminosugar Metabolism	1213	102029-88-9	4114	300.049
		N-acetyl-glucosamine 1-phosphate	LC/MS polar	15741	C04256	HMDB01367	440364		0.78	1.07	1.37		0.082		0.7076		0.0369		Carbohydrate	Aminosugar Metabolism	1212	31281-59-1	4052	300.049
		erythronate*	GC/MS	33477		HMDB00613	2781043		0.98	0.91	0.93		0.8215		0.3481		0.4742		Carbohydrate	Aminosugar Metabolism	100001320	88759-55-1	1546.9	292.1
	Advanced Glycation End-product	N6-carboxymethyllysine	LC/MS pos	36713					0.91	0.93	1.02		0.2244		0.4476		0.6423		Carbohydrate	Advanced Glycation End-product	100001768	5746-04-03	639	205.118
