# Supplementary material for: Glycolysis upregulation is neuroprotective as a compensatory mechanism in ALS
Source: eLife. 2019 Jun 10;8:e45114. doi: 10.7554/eLife.45114 (PMC6557627; doi:10.7554/eLife.45114)
Supplement: Figure 2—source data 1. [file elife-45114-fig2-data1.zip]

Archive with 27 entries (18 files):
- Figure 2/
- Figure 2/.DS_Store
- __MACOSX/
- __MACOSX/Figure 2/
- __MACOSX/Figure 2/._.DS_Store
- Figure 2/ipscs/
- Figure 2/ipscs/.DS_Store
- __MACOSX/Figure 2/ipscs/
- __MACOSX/Figure 2/ipscs/._.DS_Store
- Figure 2/ipscs/ipsc neuron qPCR.pzfx
- __MACOSX/Figure 2/ipscs/._ipsc neuron qPCR.pzfx
- __MACOSX/Figure 2/._ipscs
- Figure 2/spinal cord/
- Figure 2/spinal cord/.DS_Store
- __MACOSX/Figure 2/spinal cord/
- __MACOSX/Figure 2/spinal cord/._.DS_Store
- Figure 2/spinal cord/human spinal cord qPCR.pzfx
- __MACOSX/Figure 2/spinal cord/._human spinal cord qPCR.pzfx
- __MACOSX/Figure 2/._spinal cord
- Figure 2/Drosophila data/
- Figure 2/Drosophila data/.DS_Store
- __MACOSX/Figure 2/Drosophila data/
- __MACOSX/Figure 2/Drosophila data/._.DS_Store
- Figure 2/Drosophila data/Drosophila qPCR.pzfx
- __MACOSX/Figure 2/Drosophila data/._Drosophila qPCR.pzfx
- __MACOSX/Figure 2/._Drosophila data
- __MACOSX/._Figure 2
