# Supplementary material for: Glycolysis upregulation is neuroprotective as a compensatory mechanism in ALS
Source: eLife. 2019 Jun 10;8:e45114. doi: 10.7554/eLife.45114 (PMC6557627; doi:10.7554/eLife.45114)
Supplement: Figure 4—source data 1. [file elife-45114-fig4-data1.zip]

Archive with 14 entries (11 files):
- Figure 4/
- Figure 4/HS survival.pzfx
- __MACOSX/
- __MACOSX/Figure 4/
- __MACOSX/Figure 4/._HS survival.pzfx
- Figure 4/.DS_Store
- __MACOSX/Figure 4/._.DS_Store
- Figure 4/D4210x, 5x, 2x, 1x, 0x Glucose Larval Turning D42 AO July 2016.pzfx
- __MACOSX/Figure 4/._D4210x, 5x, 2x, 1x, 0x Glucose Larval Turning D42 AO July 2016.pzfx
- Figure 4/GLUT3 survival .pzfx
- __MACOSX/Figure 4/._GLUT3 survival .pzfx
- Figure 4/GLUT 3 LT.pzfx
- __MACOSX/Figure 4/._GLUT 3 LT.pzfx
- __MACOSX/._Figure 4
