# Supplementary material for: Glycolysis upregulation is neuroprotective as a compensatory mechanism in ALS
Source: eLife. 2019 Jun 10;8:e45114. doi: 10.7554/eLife.45114 (PMC6557627; doi:10.7554/eLife.45114)
Supplement: Figure 4—figure supplement 1—source data 1. [file elife-45114-fig4-figsupp1-data1.zip]

Archive with 8 entries (5 files):
- Figure 4 - figure supplement 1/
- Figure 4 - figure supplement 1/.DS_Store
- __MACOSX/
- __MACOSX/Figure 4 - figure supplement 1/
- __MACOSX/Figure 4 - figure supplement 1/._.DS_Store
- Figure 4 - figure supplement 1/Glucose Larval Turning .pzfx
- __MACOSX/Figure 4 - figure supplement 1/._Glucose Larval Turning .pzfx
- __MACOSX/._Figure 4 - figure supplement 1
