# Supplementary material for: Glycolysis upregulation is neuroprotective as a compensatory mechanism in ALS
Source: eLife. 2019 Jun 10;8:e45114. doi: 10.7554/eLife.45114 (PMC6557627; doi:10.7554/eLife.45114)
Supplement: Figure 4—figure supplement 2—source data 1. [file elife-45114-fig4-figsupp2-data1.zip]

Archive with 18 entries (15 files):
- Figure 4 - figure supplement 2/
- Figure 4 - figure supplement 2/.DS_Store
- __MACOSX/
- __MACOSX/Figure 4 - figure supplement 2/
- __MACOSX/Figure 4 - figure supplement 2/._.DS_Store
- Figure 4 - figure supplement 2/iv GLUT3 Glia SC.pzfx
- __MACOSX/Figure 4 - figure supplement 2/._iv GLUT3 Glia SC.pzfx
- Figure 4 - figure supplement 2/v Muscle HS LT.pzfx
- __MACOSX/Figure 4 - figure supplement 2/._v Muscle HS LT.pzfx
- Figure 4 - figure supplement 2/iii Glia Glut3 LT.pzfx
- __MACOSX/Figure 4 - figure supplement 2/._iii Glia Glut3 LT.pzfx
- Figure 4 - figure supplement 2/vi Muscle Glut3 LT .pzfx
- __MACOSX/Figure 4 - figure supplement 2/._vi Muscle Glut3 LT .pzfx
- Figure 4 - figure supplement 2/i Glia HS LT .pzfx
- __MACOSX/Figure 4 - figure supplement 2/._i Glia HS LT .pzfx
- Figure 4 - figure supplement 2/ii Glia HS SC .pzfx
- __MACOSX/Figure 4 - figure supplement 2/._ii Glia HS SC .pzfx
- __MACOSX/._Figure 4 - figure supplement 2
