# Supplementary material for: Glycolysis upregulation is neuroprotective as a compensatory mechanism in ALS
Source: eLife. 2019 Jun 10;8:e45114. doi: 10.7554/eLife.45114 (PMC6557627; doi:10.7554/eLife.45114)
Supplement: Figure 4—figure supplement 4—source data 1. [file elife-45114-fig4-figsupp4-data1.xlsx]

## Sheet: GLUT-3 WB
TDP-GLUT3	WESTERN	anti GFP
GEL1
Image Name	Channel	Name	Signal	Total	Area	Bkgnd.	Type		b-Actin	GFP
7_20_17_GFP_Gel2_bActin.tif	W	1	7410	8530	559	2	b-actin	GLUT3	7410	402				Normalized TDP	Normalized TDP GLUT3	G298S9	G298S_GLUT3
7_20_17_GFP_Gel2_bActin.tif	W	2	6610	7900	644	2	b-actin	TDP21L	6610	13400	2.02723	1		1	0.688875	1	1.04217
7_20_17_GFP_Gel2_bActin.tif	W	3	8020	9430	705	2	b-actin	TDP21L-GLUT3	8020	11200	1.39651	0.688875		1	1.50757	1	0.824882	TDPVSTDPGLUT3	0.489025
7_20_17_GFP_Gel2_bActin.tif	W	4	4720	6030	658	2	b-actin	G29SS9	4720	6550	1.38771	1		1	1.38585	1	1.22299	G298SVSTDPGLUT3	0.807113
7_20_17_GFP_Gel2_bActin.tif	W	5	5580	7060	742	2	b-actin	G29SS9-GLUT3	5580	8070	1.44624	1.04217
													average	1	1.1941	1	1.03002
Image Name	Channel	Name	Signal	Total	Area	Bkgnd.	Type						stdv	0	0.441751	0	0.199333		0.255045	0.115085
TDP-GLUT3 Western GEL1 Untitled.tif	W	1	402	16100	1740	9	GFP						SEM	0	0.255045	0	0.115085
TDP-GLUT3 Western GEL1 Untitled.tif	W	2	13400	30600	1722	10	GFP
TDP-GLUT3 Western GEL1 Untitled.tif	W	3	11200	30400	1914	10	GFP
TDP-GLUT3 Western GEL1 Untitled.tif	W	4	6550	22400	1584	10	GFP
TDP-GLUT3 Western GEL1 Untitled.tif	W	5	8070	25400	1729	10	GFP
GEL4
Image Name	Channel	Name	Signal	Total	Area	Bkgnd.	Type		b-Actin	GFP
Grayscale800.TIF	W	1	4540	10300	484	12	b-actin	GLUT3	4540	205	0.0451542
Grayscale800.TIF	W	2	2160	8020	451	13	b-actin	TDP21L	2160	11100	5.13889	1
Grayscale800.TIF	W	3	1820	8900	506	14	b-actin	TDP21L-GLUT3	1820	14100	7.74725	1.50757
Grayscale800.TIF	W	4	1760	8780	540	13	b-actin	G29SS9	1760	12600	7.15909	1
Grayscale800.TIF	W	5	1480	7420	495	12	b-actin	G29SS9-GLUT3	1480	8740	5.90541	0.824882
Grayscale800.TIF	W	6	205	6010	484	12	GFP
Grayscale800.TIF	W	7	11100	16200	390	13	GFP
Grayscale800.TIF	W	8	14100	20500	430	15	GFP
Grayscale800.TIF	W	9	12600	18900	484	13	GFP
Grayscale800.TIF	W	10	8740	14300	430	13	GFP
GEL3.2
Image Name	Channel	Name	Signal	Total	Area	Bkgnd.	Type	GEL 3.2
Grayscale800.TIF	W	1	3560	3970	408	1	B-actin		b-Actin	GFP
Grayscale800.TIF	W	2	3860	4300	444	1	B-actin	GLUT3	3560	191	0.0536517
Grayscale800.TIF	W	3	2460	2890	429	1	B-actin	TDP21L	3860	1370	0.354922	1
Grayscale800.TIF	W	4	2620	3040	420	1	B-actin	TDP21L-GLUT3	2460	1210	0.49187	1.38585
Grayscale800.TIF	W	5	2250	2660	416	1	B-actin	G29SS9	2620	1790	0.683206	1
								G29SS9-GLUT3	2250	1880	0.835556	1.22299
Image Name	Channel	Name	Signal	Total	Area	Bkgnd.	Type
Grayscale700.TIF	W	1	191	1540	450	3	GFP
Grayscale700.TIF	W	2	1370	2820	363	4	GFP
Grayscale700.TIF	W	3	1210	2410	300	4	GFP
Grayscale700.TIF	W	4	1790	3160	341	4	GFP
Grayscale700.TIF	W	5	1880	3270	348	4	GFP

## Sheet: PFKOE WB
Gel1 B-Tub
Image Name	Channel	Name	Signal	Total	Area	Bkgnd.	Type
pfkoe	W	1	368000	1530000	286	4060	Signal
tdpwt	W	2	229000	1160000	230	4040	Signal
tdpwtPFKOE	W	3	183000	1120000	230	4070	Signal
TDPG298S	W	4	295000	1270000	240	4070	Signal
TDPG298SPFKOE	W	5	322000	1480000	290	4000	Signal
Gel1 TDP expression
pfkoe	Channel	Name	Signal	Total	Area	Bkgnd.	Type
tdpwt	W	1	13200	1490000	450	3270	Signal
tdpwtPFKOE	W	2	361000	1970000	450	3570	Signal
TDPG298S	W	3	312000	2130000	540	3370	Signal
TDPG298SPFKOE	W	4	179000	2130000	450	4340	Signal
	W	5	628000	3790000	735	4310	Signal
Gel2 B-Tub
Image Name	Channel	Name	Signal	Total	Area	Bkgnd.	Type	Signal
b-tub gel 2.tif	W	1		14300	616	20	Signal	1980
b-tub gel 2.tif	W	2		12200	462	21	Signal	2480
b-tub gel 2.tif	W	3		18100	704	21	Signal	3290
b-tub gel 2.tif	W	4		14100	552	21	Signal	2470
b-tub gel 2.tif	W	5		13700	550	21	Signal	2130
Gel2 TDP expression
Image Name	Channel	Name	Signal	Total	Area	Bkgnd.	Type
gel 2 gray scale.tif	W	5	43000	3020000	546	5450	Signal
gel 2 gray scale.tif	W	1	236000	3700000	546	6340	Signal
gel 2 gray scale.tif	W	2	341000	3950000	546	6610	Signal
gel 2 gray scale.tif	W	3	230000	3780000	546	6490	Signal
gel 2 gray scale.tif	W	4	287000	4470000	624	6700	Signal
Gel3 b tub
Image Name	Channel	Name	Signal	Total	Area	Bkgnd.	Type
b-tub gel 3.tif	W	1	1800	15600	688	20	Signal
b-tub gel 3.tif	W	2	1340	15100	688	20	Signal
b-tub gel 3.tif	W	3	1280	15000	688	20	Signal
b-tub gel 3.tif	W	4	3370	17100	688	20	Signal
b-tub gel 3.tif	W	5	1860	15600	688	20	Signal
Gel3 TDP signal
Image Name	Channel	Name	Signal	Total	Area	Bkgnd.	Type
gel 3 bandw.tif	W	1	375000	5580000	774	6720	Signal
gel 3 bandw.tif	W	2	380000	5800000	782	6930	Signal
gel 3 bandw.tif	W	3	284000	5240000	774	6410	Signal
gel 3 bandw.tif	W	4	159000	4710000	810	5620	Signal
gel 3 bandw.tif	W	5	6700	4940000	774	6380	Signal
