# Supplementary material for: Glycolysis upregulation is neuroprotective as a compensatory mechanism in ALS
Source: eLife. 2019 Jun 10;8:e45114. doi: 10.7554/eLife.45114 (PMC6557627; doi:10.7554/eLife.45114)
Supplement: Figure 4—figure supplement 5—source data 1. [file elife-45114-fig4-figsupp5-data1.zip]

Archive with 10 entries (7 files):
- Figure 4 - figure supplement 5/
- Figure 4 - figure supplement 5/GLUT 4 Glia LT.pzfx
- __MACOSX/
- __MACOSX/Figure 4 - figure supplement 5/
- __MACOSX/Figure 4 - figure supplement 5/._GLUT 4 Glia LT.pzfx
- Figure 4 - figure supplement 5/GLUT4 Muscle LT.pzfx
- __MACOSX/Figure 4 - figure supplement 5/._GLUT4 Muscle LT.pzfx
- Figure 4 - figure supplement 5/GLUT4 MN LT.pzfx
- __MACOSX/Figure 4 - figure supplement 5/._GLUT4 MN LT.pzfx
- __MACOSX/._Figure 4 - figure supplement 5
