# Supplementary material for: Glycolysis upregulation is neuroprotective as a compensatory mechanism in ALS
Source: eLife. 2019 Jun 10;8:e45114. doi: 10.7554/eLife.45114 (PMC6557627; doi:10.7554/eLife.45114)
Supplement: Figure 5—source data 1. [file elife-45114-fig5-data1.zip]

Archive with 10 entries (7 files):
- Figure 5/
- Figure 5/FM1-43 GLUT-3 analysis copy.pzfx
- __MACOSX/
- __MACOSX/Figure 5/
- __MACOSX/Figure 5/._FM1-43 GLUT-3 analysis copy.pzfx
- Figure 5/.DS_Store
- __MACOSX/Figure 5/._.DS_Store
- Figure 5/Bouton count analysis.pzfx
- __MACOSX/Figure 5/._Bouton count analysis.pzfx
- __MACOSX/._Figure 5
