# Supplementary material for: Glycolysis upregulation is neuroprotective as a compensatory mechanism in ALS
Source: eLife. 2019 Jun 10;8:e45114. doi: 10.7554/eLife.45114 (PMC6557627; doi:10.7554/eLife.45114)
Supplement: Figure 6—source data 1. [file elife-45114-fig6-data1.zip]

Archive with 8 entries (5 files):
- Figure 6/
- Figure 6/.DS_Store
- __MACOSX/
- __MACOSX/Figure 6/
- __MACOSX/Figure 6/._.DS_Store
- Figure 6/PFK D42 LT.pzfx
- __MACOSX/Figure 6/._PFK D42 LT.pzfx
- __MACOSX/._Figure 6
