# Supplementary material for: Glycolysis upregulation is neuroprotective as a compensatory mechanism in ALS
Source: eLife. 2019 Jun 10;8:e45114. doi: 10.7554/eLife.45114 (PMC6557627; doi:10.7554/eLife.45114)
Supplement: Figure 7—figure supplement 1—source data 1. [file elife-45114-fig7-figsupp1-data1.zip]

Archive with 6 entries (3 files):
- Figure 7 - figure supplement 1/
- Figure 7 - figure supplement 1/soluble fractionations.pzfx
- __MACOSX/
- __MACOSX/Figure 7 - figure supplement 1/
- __MACOSX/Figure 7 - figure supplement 1/._soluble fractionations.pzfx
- __MACOSX/._Figure 7 - figure supplement 1
